# Supplementary material for: Functional Activity of Enantiomeric Oximes and Diastereomeric Amines and Cyano Substituents at C9 in 3-Hydroxy-N-phenethyl-5-phenylmorphans
Source: Molecules. 2024 Apr 23;29(9):1926. doi: 10.3390/molecules29091926 (PMC11085448; doi:10.3390/molecules29091926)
Supplement: Supplementary file 1 [file molecules-29-01926-s001.zip]

Archive with 1 entries (1 files):
- Supplementary Materials_4-17-24.pdf
